# Supplementary material for: Genome-wide characterization and expression profiling of B3 superfamily during ethylene-induced flowering in pineapple (Ananas comosus L.)
Source: BMC Genomics. 2021 Jul 21;22:561. doi: 10.1186/s12864-021-07854-1 (PMC8296579; doi:10.1186/s12864-021-07854-1)
Supplement: Supplementary file 1 — Additional file 1: Fig. S1. Structural domain diagram of B3 genes. Fig. S2 Gene ontology analysis of AcB3 proteins. Three categories (cellular component, biological process and molecular function) and terms on level 2 were exhibited by different colors. Fig. S3. GO terms on level 3. [file 12864_2021_7854_MOESM1_ESM.xlsx]

## Sheet: Title and authors
		Genome-wide characterization and expression profiling of B3 superfamily during ethylene-induced flowering in pineapple (Ananas comosus L.)
		Cheng Cheng Ruan1, Zhe Chen1, Fu Chu Hu1, Wei Fan2, Xiang He Wang1, Li Jun Guo1, Hong Yan Fan1, Zhi Wen Luo1, Zhi Li Zhang1*

## Sheet: Table S1
Table S1. Physical and chemical properties of B3 genes predictions
Gene ID	Chromosome location	Location	Strand	Protein length (aa)	Molecular weight (kDa)	Isoelectric point	Aliphatic index	Alpha helix	Extended strand	Random coil	Subcellular localization prediction WoLF PSORT CELLO		B3 domain location(bp)	Number of introns across B3 domain
Aco009528	LG01	1550810-1552799	+	212	24.34	8.98	78.16	0.3821	0.1651	0.4528	nucl (10) cyto (2) mito (1)	Nuclear (3.277)	348-621	2
Aco025748	LG01	23241736-23243031	-	303	32.83	4.61	71.39	0.1287	0.1848	0.6865	nucl (12) chlo (1)	Nuclear (3.985)	646-909	2
Aco025749	LG01	23243570-23245574	-	170	19.69	9.4	71.76	0.2882	0.2235	0.4882	nucl (5) cyto (4) chlo (3) mito (1)	Nuclear (3.732)	97-303	1
Aco017328	LG01	23556320-23558309	+	776	84.48	6.28	63.8	0.2552	0.1662	0.5786	nucl (13)	Nuclear (4.208)	1830-2136	4
Aco012003	LG03	14277005-14279009	-	386	42.74	8.53	66.74	0.3549	0.1658	0.4793	nucl (10) chlo (2) plas (1)	Chloroplast (1.333) Nuclear (1.225)	570-867	1
Aco012957	LG03	16049300-16051289	+	137	15.71	5.09	86.72	0.0438	0.2993	0.6569	extr (5) nucl (4) chlo (3) cyto (1)	Cytoplasmic (2.247)	63-342	1
Aco019552	LG07	11642905-11644909	-	243	27.24	9.3	72.26	0.3045	0.1975	0.4979	nucl (9) cyto (2) mito (1) plas (1)	Nuclear (1.806)	15-261	1
Aco018342	LG07	11668235-11670239	-	201	22.92	9.58	76.17	0.2736	0.209	0.5174	nucl (6) plas (3) chlo (2) cyto (1) mito (1)	Nuclear (1.595) Mitochondrial (1.276) Chloroplast (1.228)	18-276	1
Aco014401	LG07	14615310-14617299	+	880	97.05	8.54	68.62	0.2489	0.1614	0.5898	nucl (13)	Nuclear (4.044)	1039-1344	2
Aco004935	LG07	899765-901454	+	697	78.54	9.03	69.81	0.1449	0.2927	0.5624	nucl (8) cyto (6)	Nuclear (2.347)	90-357，846-1131，1239-1479，1800-2085	1，2，1，1
Aco004938	LG07	918015-920019	-	426	49.13	9.27	68.17	0.2254	0.23	0.5446	nucl (10) cyto (3)	Nuclear (3.645)	90-396，867-1104	1，1
Aco005629	LG11	11812700-11814704	-	341	39.18	8.81	76.3	0.1232	0.3109	0.566	cyto (8) chlo (3) nucl (1) plas (1)	PlasmaMembrane (1.161) Mitochondrial (1.082) Cytoplasmic (1.035)	39-297， 687-963	0，2
Aco000403	LG12	2104630-2107838	+	321	36.37	7.65	74.08	0.1963	0.2741	0.5296	nucl (5) mito (5) chlo (3)	Cytoplasmic (1.778) Nuclear (1.205) Chloroplast (1.106)	51-315， 642-930	1，1
Aco012568	LG13	2276865-2278289	-	269	30.71	5.58	72.49	0.4535	0.1784	0.368	nucl (13)	Nuclear (4.368)	294-567	2
Aco025795	LG14	10107540-10109529	+	272	31.43	9.37	68.05	0.1287	0.2904	0.5809	nucl (8) chlo (6)	Nuclear (2.999)	12-264，537-813	0，1
Aco025803	LG14	10209815-10211819	-	290	33.55	9.48	74.66	0.2828	0.2207	0.4966	cyto (9) nucl (3) mito (1)	Nuclear (1.910)	18-348，591-867	2，1
Aco025804	LG14	10212485-10214474	+	277	32.5	9.8	63.97	0.0975	0.2671	0.6354	chlo (4) nucl (4) mito (3) cyto (2)	Mitochondrial (1.725) Nuclear (1.304)	45-321，558-831	1，1
Aco023558	LG14	10238170-10240174	-	262	30.02	9.75	71.76	0.1527	0.2939	0.5534	chlo (5) nucl (5) cyto (1) mito (1) plas (1)	Nuclear (1.344) Extracellular (1.085) Mitochondrial (1.084)	30-303，492-780	1，1
Aco023559	LG14	10245215-10247219	-	270	31.05	8.9	64.3	0.2333	0.2222	0.5444	nucl (7) cyto (6)	Nuclear (2.186)	27-300，543-807	1，2
Aco026955	LG14	9945095-9947094	-	253	29.51	9.9	69.33	0.1265	0.3162	0.5573	nucl (7) chlo (5) cyto (1)	Nuclear (2.494)	27-270，465-753	1，1
Aco026956	LG14	9954225-9956059	-	271	31.05	9.69	65.9	0.2435	0.2288	0.5277	mito (5.5) nucl (5) cyto_mito (3.5) chlo (3)	Nuclear (2.538)	36-291，534-810	1，1
Aco004015	LG15	2006622-2007101	+	208	24.08	9.32	79.66	0.3894	0.1731	0.4375	nucl (11) cyto (2)	Nuclear (2.100) Cytoplasmic (1.404)	300-573	2
Aco005885	LG16	10628595-10630599	-	251	27.76	8.63	72.83	0.3147	0.1753	0.51	chlo (6) nucl (6) mito (1)	Mitochondrial (1.357) Chloroplast (1.286) Nuclear (1.091)	222-528	4
Aco020809	LG16	5054590-5056579	+	467	52.3	8.75	74.95	0.3126	0.2034	0.4839	nucl (6) cyto (3) cysk (3) chlo (2)	Nuclear (3.546)	24-294，1081-1359	1，1
Aco021545	LG21	6997500-6999509	-	568	63.94	4.72	72.57	0.25	0.2077	0.5423	chlo (7) nucl (4) cyto (1) plas (1)	Nuclear (4.106)	42-312，1416-1695	1，1
Aco013196	LG24	412945-414934	+	170	18.67	6.28	64.35	0.1824	0.1941	0.6235	nucl (7) mito (4) chlo (3)	Chloroplast (1.871) Nuclear (1.800)	168-447	1
Aco010323	LG25	2089085-2090659	-	338	37.38	8.12	67.87	0.1213	0.2071	0.6716	nucl (8.5) cyto_nucl (6) cyto (2.5) chlo (1) mito (1)	Nuclear (3.336)	206-301	1
Aco030005	scaffold_1044	27355-29344	+	248	27.41	8.85	82.26	0.3185	0.1492	0.5323	cyto (7) nucl (4.5) nucl_plas (3) mito (1)	Nuclear (3.214)	307-576	0
Aco030007	scaffold_1044	33265-35174	+	249	27.55	5.68	83.45	0.3494	0.1285	0.5221	nucl (5) nucl_plas (4.5) cyto (4) chlo (2) plas (2)	Nuclear (2.761)	310-591	0
Aco030008	scaffold_1044	38075-38635	+	186	20.96	9.32	84.35	0.2366	0.2043	0.5591	vacu (4) chlo (3) nucl (3) cyto (1) mito (1) plas (1) extr (1)	Nuclear (2.974)	196-495	0
Aco001637	LG18	9100655-9108508	+	918	100.91	7.83	68.36	0.2179	0.1721	0.61	nucl (7) chlo (5) plas (1)	Nuclear (3.916)	1012-1317	2
Aco003358	LG17	2329182-2336566	+	580	63.64	5.22	69.81	0.2431	0.1793	0.5776	nucl (14)	Nuclear (4.076)	376-525	2
Aco007973	LG21	9122965-9130690	-	646	71.81	5.7	63.95	0.1548	0.2399	0.6053	nucl (14)	Nuclear (3.789)	382-567	2
Aco008426	LG19	10281605-10289150	-	881	98	6.04	73.81	0.2406	0.1873	0.5721	nucl (12) cysk (2)	Nuclear (4.096)	379-687	3
Aco009779	LG10	320938-369631	-	284	31.88	6.46	67.36	0.1761	0.2535	0.5704	nucl (11) cyto (3)	Nuclear (2.687)	118-432	0
Aco008955	LG09	12423435-12427902	-	661	72.9	7.21	76.01	0.2526	0.1906	0.5567	nucl (7) chlo (2) cyto (2) extr (1) vacu (1)	Chloroplast (1.158) Nuclear (1.140)	358-663	0
Aco011464	LG06	1751531-1761339	+	997	111.32	6.02	71.24	0.2979	0.1645	0.5376	nucl (10.5) cyto_nucl (7.5) cyto (3.5)	Nuclear (3.893)	397-705	3
Aco011198	LG01	13529004-13535377	+	519	56.54	5.48	78.57	0.2466	0.185	0.5684	chlo (5) cyto (5) nucl (3)	Chloroplast (2.412)	280-588	0
Aco012988	LG25	1590819-1597210	-	778	87.12	6	73.19	0.2763	0.1735	0.5501	nucl (9) cyto (2) chlo (1) vacu (1)	Nuclear (3.636)	376-684	3
Aco012234	LG02	124540-133864	-	935	103.6	5.88	74.36	0.2866	0.1636	0.5497	nucl (14)	Nuclear (3.731)	394-702	3
Aco011886	LG03	13296730-13306583	+	776	87.06	5.74	79.12	0.2448	0.1997	0.5554	nucl (12) cyto (1)	Nuclear (2.173) Cytoplasmic (1.506)	388-696	3
Aco013227	LG24	681419-682153	-	244	27.71	9.13	67.09	0.2172	0.2459	0.5369	nucl (13)	Nuclear (1.920)	172--471	0
Aco016654	LG08	10768494-10769108	-	204	23.42	9.27	67.84	0.2206	0.2843	0.4951	nucl (9) cyto (2) cysk (2)	Nuclear (1.824) Cytoplasmic (1.214)	79-405	0
Aco013950	LG03	1021214 1024639	-	690	74.52	7.26	72.36	0.2261	0.2145	0.5594	nucl (14)	Nuclear (2.849)	379-684	0
Aco018061	LG11	8908818-8915812	+	783	86.37	6.15	71.21	0.1954	0.2363	0.5683	nucl (12) cyto (1)	Nuclear (2.328)	466-771	3
Aco017965	LG19	7368888-7370688	+	369	41.08	8.63	76.94	0.2873	0.2249	0.4878	cyto (12) chlo (1)	Cytoplasmic (2.104)	922-1107	1
Aco016748	LG17	572042-573825	-	279	30.9	8.86	67.96	0.2832	0.1254	0.5914	chlo (9) nucl (4)	Nuclear (3.540)	184-495	0
Aco017701	LG05	7250035-7255083	+	572	62.85	8.57	80.26	0.201	0.2133	0.5857	chlo (11) cyto (2)	Chloroplast (2.280)	475-780	0
Aco014831	LG14	597607-605439	+	899	100.36	5.75	78.39	0.2113	0.1813	0.6073	nucl (12) cysk (2)	Nuclear (3.824)	379-687	3
Aco018978	LG02	10442800-10449653	+	879	97.37	5.99	68.82	0.2639	0.1638	0.5722	nucl (13)	Nuclear (3.773)	382-690	3
Aco020108	LG10	4747824-4753365	-	686	76.93	5.84	76.02	0.309	0.172	0.519	nucl (14)	Nuclear (2.641)	340-642	3
Aco021382	LG16	7506926-7513669	+	651	72.55	9.63	65.19	0.2427	0.1905	0.5668	chlo (8) nucl (3) mito (2)	Nuclear (3.521)	427-735	3
Aco025401	LG24	2032380-2041548	+	992	110.77	5.22	72.72	0.2006	0.1885	0.6109	nucl (9) chlo (1) cyto (1) extr (1) vacu (1)	Nuclear (3.752)	433-741	3
Aco029197	LG17	9452246-9458728	-	796	88.13	7.96	63.68	0.2236	0.1721	0.6043	nucl (13)	Nuclear (3.399)	493-798	3
Aco031044	LG01	18372832-18374352	+	321	36.51	6.38	75.61	0.2586	0.2212	0.5202	cyto (10) plas (2) nucl (1)	Mitochondrial (1.749) Cytoplasmic (1.349)	367-636	0
Aco006706	LG01	22542981-22544495	-	376	39.78	9.75	62.45	0.3537	0.1436	0.5027	nucl (14)	Nuclear (2.183)	580-897	1
Aco011879	LG03	13216614-13217705	-	363	37.88	8.79	73.88	0.3196	0.1322	0.5482	chlo (10) nucl (4)	Nuclear (3.324)	314-436	0
Note: nucl:nuclear; cyto: cytoplasmic; mito: mitochondrial; chlo: chloroplast; plas: plasmamembrane; extr: extracellular; cyto_mito: cytomitome; cysk: cytoskeleton; vacu: vacuole.

## Sheet: Table S2
	Table S2 Ka/Ks calculation of the duplicated pineapple B3 gene pairs
	Gene1	Gene2	Ka	Ks	Ka/Ks	Duplication Type
	Aco009528	Aco004015	0.2561	0.7478	0.342471	Segmental
	Aco011198	Aco017701	0.4867	0.498	0.977309	Segmental
	Aco012957	Aco017311	0.0042	0	-	Segmental
	Aco018061	Aco021382	0.3682	0.3052	1.20642	Segmental
	Aco005629	Aco000403	0.5628	0.9474	0.594047	Segmental
	Aco014831	Aco008426	0.1282	1.0682	0.120015	Segmental
	Aco003357	Aco007973	0.1558	0.5891	0.264471	Segmental
	Aco013196	Aco017311	0.582	0.564	1.03191	Segmental
	Aco023558	Aco023559	0.3319	0.6798	0.488232	Tandem
	Aco025803	Aco025804	0.6996	0.8287	0.844214	Tandem
	Aco026955	Aco026956	0.3438	0.8404	0.409091	Tandem
	Aco026956	Aco026957	0.7092	0.8373	0.847008	Tandem
	Aco030007	Aco030008	0.0594	0.1242	0.478261	Tandem
	Aco030007	Aco030008	0.0594	0.1242	0.478261

## Sheet: Table S3 Arabidopsis-pineapple
Table S3. One-to-one orthologous relationships between pineapple and Arabidopsis, pineapple and rice
Arabidopsis thaliana	Genomic Location	Ananas comosus	Genomic Location	E value
AT1G19220	Chr1	Aco018978	LG02	0
AT1G30330	Chr1	Aco014831	LG14	0
AT1G30330	Chr1	Aco008426	LG19	0
AT2G28350	Chr2	Aco013950	LG03	0
AT2G30470	Chr2	Aco001637	LG18	0
AT4G21550	Chr4	Aco014401	LG07	3e-101
AT5G58280	Chr5	Aco012568	LG13	8e-52

## Sheet: Table S3 Rice-Pineapple
Table S3. One-to-one orthologous relationships between pineapple and Arabidopsis, pineapple and rice
Oryza sativa	Genomic Location	Ananas comosus	Genomic Location	E value
LOC_Os01g67830	Chr1	Aco025748	LG01	2e-24
LOC_Os01g68370	Chr1	Aco017328	LG01	2e-125
LOC_Os01g52514	Chr1	Aco005629	LG11	1e-102
LOC_Os01g54990	Chr1	Aco018061	LG11	0
LOC_Os01g48060	Chr1	Aco018061	LG11	0
LOC_Os01g48060	Chr1	Aco021382	LG16	0
LOC_Os01g51610	Chr1	Aco005885	LG16	2e-55
LOC_Os01g54990	Chr1	Aco021382	LG16	0
LOC_Os10g33940	Chr10	Aco013950	LG03	0
LOC_Os10g39190	Chr10	Aco016654	LG08	2e-45
LOC_Os11g05740	Chr11	Aco016748	LG17	4e-64
LOC_Os12g40090	Chr12	Aco004935	LG07	8e-47
LOC_Os12g06080	Chr12	Aco016748	LG17	7e-66
LOC_Os02g04810	Chr2	Aco012234	LG02	0
LOC_Os02g45850	Chr2	Aco011879	LG03	1e-29
LOC_Os02g06910	Chr2	Aco014831	LG14	0
LOC_Os02g06910	Chr2	Aco008426	LG19	0
LOC_Os02g38470	Chr2	Aco021545	LG21	2e-32
LOC_Os02g35140	Chr2	Aco007973	LG21	0
LOC_Os03g08620	Chr3	Aco009528	LG01	7e-67
LOC_Os03g02900	Chr3	Aco011879	LG03	1e-27
LOC_Os03g42370	Chr3	Aco004935	LG07	8e-54
LOC_Os03g02900	Chr3	Aco016654	LG08	4e-48
LOC_Os03g08620	Chr3	Aco004015	LG15	7e-81
LOC_Os04g49230	Chr4	Aco011879	LG03	4e-17
LOC_Os04g59430	Chr4	Aco017701	LG05	2e-89
LOC_Os04g36054	Chr4	Aco007973	LG21	0
LOC_Os04g57610	Chr4	Aco012988	LG25	0
LOC_Os04g58000	Chr4	Aco010323	LG25	6e-49
LOC_Os05g40280	Chr5	Aco012568	LG13	7e-95
LOC_Os06g09660	Chr6	Aco018978	LG02	0
LOC_Os06g48950	Chr6	Aco012234	LG02	0
LOC_Os06g48950	Chr6	Aco011464	LG06	0
LOC_Os06g46410	Chr6	Aco014831	LG14	0
LOC_Os06g46410	Chr6	Aco008426	LG19	0
LOC_Os07g37610	Chr7	Aco014401	LG07	0
LOC_Os07g48200	Chr7	Aco001637	LG18	0
LOC_Os08g40900	Chr8	Aco012234	LG02	0
LOC_Os08g06120	Chr8	Aco013227	LG24	1e-47

## Sheet: Table S4
	Table S4. Seauence and characteristics of conserved motifs identified in pineapple
		E-value	Sites	Width	Logo	Structure prediction
	Motif1	5.2e-606	19	50		B3
	Motif2	3.3e-393	53	21		B3
	Motif3	9.1e-338	17	41		unkonwn
	Motif4	3.1e-234	19	29		unkonwn
	Motif5	6.3e-233	14	32		Auxin_resp
	Motif6	3.2e-324	13	50		unkonwn
	Motif7	5.6e-216	13	41		AUX_IAA
	Motif8	1.2e-177	16	29		unkonwn
	Motif9	5.9e-163	24	15		unkonwn
	Motif10	5.8e-158	20	29		B3
	Motif11	6.1e-158	15	32		AUX_IAA
	Motif12	3.3e-155	14	41		Proteasome_A_N
	Motif13	3.3e-123	14	29		unkonwn
	Motif14	4.7e-90	10	28		B3
	Motif15	8.4e-67	13	15		Auxin_resp
	Motif16	1.3e-63	11	21		unkonwn
	Motif17	2.1e-78	5	50		unkonwn
	Motif18	3.1e-60	5	50		Auxin_resp
	Motif19	2.7e-35	3	49		unkonwn
	Motif20	3.1e-33	16	8		unkonwn

## Sheet: Table S5 
	Table S5. The cis-element sites of 56 B3 promoters
Gene ID	Abscisic acid responsiveness element	Auxin responsiveness element	Ethylene responsiveness element	Gibberellin responsiveness element	MeJA responsiveness element	Salicylic acid responsiveness element	Anaerobic induction element	Circadian control element	Defense and stress responsiveness element	Drought inducibility element	Light responsiveness element	Low temperature responsiveness element
Aco025748	+550, +965			+422, +837							+837, +1075, +549, +964, -1001	-1030
Aco025749	-734	+220		+1170	+323, +875, -323, -875	+1701	+461, +625, +714, +749		-50, -737	-251	+1685, +733, -8, -734
Aco017328	+24, +384, +915, -500		+1584, +1751, -876	+1891	+125, +1747, +552, +584, -125, -1747, -552, -584	-76	-1160, -959			-1824	+1800, +323, +500, +520, +528, +914, +995, -1154, -1496, -23, -383, -479, -913, -935	-1147, -316
Aco012003		+1008	+1887				+951				+1545, +156, -660	-1541, -886
Aco012957	+391, -1825	-797	-1280		+1731, +1827, -1731, -1827					-1134, -704	+1639, +1825, +390
Aco019552		-1318	+1542, +1624, +1544, -1594	+1817, -1093, -202	+702, -702		+112, +231, -309		-124, -1290	+1428		+890
Aco018342	-196	-814	+1039, +1121, -1041	+1314, -589	+1518, +198, -1518, -198	+1548			-1467	+924	+196	+386
Aco014401	+1851, -791		+730, +973				-981				+271, +491, +791, -1779, -1850
Aco004935	+133, +350, +452, +552, +657, +666, -1262, -1303, -1315, -468, -664				+1066, -1066		+539, -1110, -199, -455				+1238, +1306, +132, +1488, +347, +451, +468, +552, +657, +666, -1203, -349, -730
Aco004938	+1633, +18		+611, -1352, -731	-1085		+327	-1409, -1955	+47	-764	+1250, +1399	+15, +1632, -17, -539
Aco005629	+1053, -1718		+1441, +227, -1984, -229	+711	+1051, +1681, +1709, +641, -1051, -1681, -1709, -641		+186	+1934			-1052	+1110
Aco012568		-4	+245, +339, -662			-65					+634	+390
Aco025795	-1032	-525, -547	-1370, -1874	-759	+198, -198		-408			-1742	+259, +565, -1032, -121, -425
Aco025803	-1420		+1120, +915, -1122	+198	+679, +891, -679, -891		+759, -1545, -1575, -345, -376, -406		+1523		+114, +1420
Aco025804		+1081	+1118		+957, -957	+1061, -109	+1022, +430, +963				+1584, +633, -1581, -1605
Aco023558	+1696, +480, -817		+867, -1643	-102	+1091, +1208, -1091, -1208		-635	+987			+1547, +480, +817, -1278, -1538, -1695, -1805
Aco023559	+1553, +1567, -961, -970	-450	+1780, +752, -1629, -1782	+197	+1565, +963, -1565, -963		+701, +731, -285, -346, -407				+113, +961, -1463, -1566	+1137
Aco026955			+1469, +183, +38, -1520, -1730		+1062, +1325, -1062, -1325		-217, -59		-360	+879	+819, -652	+12
Aco026956		-1156	+376, -921				-1117, -1291, -1433				-80, +604
Aco004015	+223		-372			+180
Aco020809		-1574		+832, -476	+414, +757, -414, -757	+1350, -469	+1347, +176, -1584	-930			+1489, +841	+1519
Aco021545		+1413	+415, -417, -472, +591		-1216, +1500, +1216, -1500		-828, +1837		+893
Aco013196			+560, -1280, -1435, -542, -562	-1519, -626		-871	+1597, +704, -1940				+1728, +173, -1229, -1311, -1710, -318, -818, -871
Aco010323	+1031, +858, -398, -521		+672		+856, -856		-424	-430	-1505	-1082, -864	+1030, +521, +943, -398, -857
Aco030005	+147, +850, -556, -913	+694		-1207	+1557, +660, -1557, -660		+1191, -1269, -1448, -267			+210, -756	+146, +342, +511, +556, +849, +913, -1411, -1686, -810	-877
Aco030007	+1159, +1712, -1104, -1158, -1711	+1176	+613, +735, -577		+1162, +510, -1162, -510		-1459, -291		-1864		+1104, +1147, +1780, +679, -1158, -1256, -1711
Aco030008	-51, -88, +890, +957, -1755	-260, +1194	-1253, +1273, -1275, -1288, +1362, -1364, -1393, -1429, -1436, -1487, -1501	-342, -1171	+85, +107, -1540, -1624, -1660, -85, -107, +1540, +1624, +1660				+230		+51, -88, -889, -955, +956, -1752, +1753, -1755	+1136
Aco001637	-1397, -430		+1138, -1219, -561, -587		+1095, +1538, -1538	-1832					+1928
Aco003358	+1807, +490, +504, -120	-1575	+2	+1261, +367, -1752	+111, +122, +502, +513, -111, -122, -502, -513	+1975, +652	+737	+361		+1608	+120, +518, +695, -1560, -1806, -487, -503
Aco007973	+1764, +527		+815	-1820, -188	+432, +525, -432, -525		+46, 873			+1771	+1763, +1876, +330, +83, -526
Aco008426		+1532	-51, +205				-1310, -1623		+1573		+441, +698, +948, +954
Aco009779	-489		-446				-412, -473, -504, -534, -565, +594, +1678			+893	+489, -1385
Aco008955	+215, -1036, -1967		-1830				-1483, -849		-1818	-618	+1036, +1967, +216, -1967, -215, -500	+1983
Aco011464		+5, -1071	-1340				+381, -393, -453		+1762		+1596, +638, -532
Aco011198	+43		+1525, +1680, +803, -1326, -1346, -1682		+1919, +323, +55, -1919, -323, -55		-1714					-1734
Aco012988	+1360, +1471, -1429, -1473, -1486	-1447	+890, -560, -892	+151	+1358, -1358	-1105, -1133	-446			+779	-1359, -1473, -747	+502
Aco012234	+828, +874, -1287	-123	+183, +190	-322		+643
Aco011886	+107, +1314, +1364, +1542, +193, +199, +315, +737		-704		+1825, -1825			+858			+106, +193, +736, -1363, -1541, -1805, -299, -404	-1988, -559
Aco013227	+1188, -756				+1186, -1186		+283, -1500, -1601		+1822	+1597	+756, -1187, -1379	+536, -701
Aco016654	+1353, -1353			+1753, -1648			-397			+717	+545, -1025, -1328, -1352, -194, -249, -275, -986
Aco013950	+1037, -1034, -1036, -655		+182	+271			-389			-1885, -499	+1031, -1035, -394, -655
Aco018061	+1827			-1503, -978		+1728, -1637	-941	+1055			-1826
Aco017965	+699, -476, -698	+228		+352, +452					+573		+476, +697, -639, -647, -696
Aco016748	+91, -1560			-54	+1076, +1562, +1627, +404, +696, -1076, -1562, -1627, -404, -696		-1480		-1021	-126	+1560, +91, -1633
Aco017701	+143, +1589, +725		+1267, +473, +921, +965, -1345, -923		+1416, -1416		+581, -1234				+1176, +145, +1787, -142, -1588, -724	+202, +48, -17, -180
Aco014831	+447, +872			+143, +1730, -935	+1436, +155, -1436, -155		+1926, -1402, -1630, -1641, -1651			-1763, -473	+1016, +1172, +1209, +1215, +1221, +1227, +213, +446, -1874	+492, -1587
Aco018978	+1470	-1168	+1032, -1410, -497		+929, -929			-60	+1237		+426, +51, -1461, -753	+1594
Aco020108	+396, +431, +466, +526, -1451, -1988, -908	-1234, 1248			+464, +716, +810, -464, -716, -810		+132, +194, -103, -11, -351, -72				+1002, +1451, +396, +431, +905, -1449, -1486, -415, -429, -465, -525	-1421
Aco021382	-1459		+297, +470, +837, -299, -693, -839		+1424, +1444, +872, -1424, -1444, -872		+161		+538		+1459, +598, -1315, -1401
Aco025401	+1753, +607, -1975	-1768		+420			+926, -1862				+1752, +1975, +607, -1263
Aco029197	+1206, +1209, +1505, +52, +533, +534, +786, -1430	-32	+130, +183, -1040		+1503, +1730, +697, -1503, -1730, -697		+935			+1687, -556	+1554, +1588, +52, +531, +652, +787, -1208, -1430, -1504
Aco031044	-313		+114, -116		-333, +336, +333, -336						+313
Aco006706			-489	+1251	+470, -470		+873, -1421		+933		+1844, -1004, -590
Aco011879					+1029, -1029		+1015, +1413	+1893		+957	-684
Aco005885	+1538, +1704, +1707, +1796, +1809, +1870, -1808, -1869, -868	-264					-1208, -1280		+1699		+1706, +58, -1537, -1763, -1795, -1807, -1826, -1869, -868
Aco009528											-1084
Aco000403							+194, +243					+178
Note: "+":positive strand; "-": negative strand

## Sheet: Table S6
Table S6. The prediction of ERF binding site
Gene ID	Name	Start	End	Predicted Sequence	Strand
Aco025748	ERF39	131	140	AAGTCGGTGA	-
Aco025749	ERF94	1910	1917	CGCCGCCG	-
Aco017328	ERF39	512	521	GTGTCGGTAA	-
Aco012003	ERF18	1081	1088	GCCGACCT	-
Aco012957	ERF39	909	919	CCTCCGACACT	+
Aco019552	ERF69	747	755	GCGCCGTGT	+
Aco018342	ERF39	749	758	TAGTCGGTTA	-
Aco014401	ERF4	1978	1985	CCGCCGCC	+
Aco004935	ERF39	284	293	ATGTCGGGGG	+
Aco004938	ERF6	1546	1555	ATGCCGGCCC	-
Aco005629	ERF39	1636	1645	ATGTCGGTAG	-
Aco012568	ERF11	827	836	ATGCCGCAAA	-
Aco025795	ERF3	9	16	CGCGGCCA	+
Aco025803	ERF98	980	987	CTGCCACC	-
Aco025804	ERF4	130	137	CCGCCGCC	-
Aco023558	ERF4	1057	1064	CCGCCGCC	-
Aco023559	ERF98	954	961	CAGGCGCC	+
Aco026955	ERF43	1917	1924	TGTGGGTG	-
Aco026956	ERF18	1110	1117	ACCGACCT	-
Aco004015	ERF8	363	370	CACCGCAC	+
Aco020809	ERF39	37	47	ACGCCGACACT	-
Aco021545	ERF43	1606	1613	TGTCGGTT	+
Aco013196	ERF7	492	501	AGCCGTCAAT	-
Aco010323	ERF39	522	531	ACGTCGGTAC	+
Aco030005	ERF98	1691	1698	GAGCCGTC	-
Aco030007	ERF69	725	733	TCGCCGTAC	+
Aco030008	ERF18	1820	1827	GCCGACCA	+
Aco001637	ERF4	1973	1980	CCGCCGCC	-
Aco003358	ERF69	131	139	CCGCCGCGT	-
Aco007973	ERF98	1380	1387	GAGCCGTC	-
Aco008426	ERF4	1076	1083	CCGCCGCC	+
Aco009779	ERF18	538	545	GCCGTCCA	+
Aco008955	ERF8	1	8	CGCCGACG	+
Aco011464	ERF4	20	27	CCGCCGCC	+
Aco011198	ERF94	19	26	CGCCGCCG	+
Aco012988	ERF69	17	25	CCGCCGAAG	+
Aco012234	ERF109	2	9	GCGCCGCC	+
Aco011886	ERF8	402	409	CACCGCCC	+
Aco013227	ERF18	653	660	ACCAACCA	-
Aco016654	ERF39	1355	1364	TAGTCGGTAG	+
Aco013950	ERF39	1361	1370	GTGCCGGTGG	-
Aco018061	ERF39	495	504	GTGTCGGCGT	+
Aco017965	ERF27	745	759	AGTTACCAACAATAA	-
Aco016748	ERF18	453	460	GCCGTCCA	+
Aco017701	ERF39	111	120	GAGTCGGTTA	-
Aco014831	ERF94	973	980	AGCCGCCT	-
Aco018978	ERF98	14	21	TCGCCGCC	-
Aco020108	ERF94	292	299	CGCCGCCG	-
Aco021382	ERF39	1027	1036	AAGGCGGTAA	+
Aco025401	ERF39	137	147	TCGCCGACACT	+
Aco029197	ERF18	521	528	ACCGTCCA	+
Aco031044	ERF39	508	517	TCGTCGGTGG	+
Aco006706	ERF8	394	401	CGGCGCCC	-
Aco011879	ERF98	1	8	CGGCCGCC	+
Aco005885	ERF8	1761	1768	CACCGCCC	+
Aco009528	ERF7	389	398	AGCCGCTAAA	-
Aco000403	ERF15	92	103	TCCACCTACAAA	-

## Sheet:  Table S7
Table S6. GO ID in transcriptome data
Gene ID	Molecular function	Biological process	Molecular function
Aco004015	GO:0003677|DNA binding;	GO:0006355|regulation of transcription, DNA-templated;	GO:0005634|nucleus;
Aco005629	_	GO:0006351|transcription, DNA-templated;	_
Aco005885	GO:0000166|nucleotide binding;GO:0003676|nucleic acid binding;	_	_
Aco012003	_	GO:0006351|transcription, DNA-templated;	_
Aco014401	GO:0046872|metal ion binding;	GO:0006351|transcription, DNA-templated;GO:0048580|regulation of post-embryonic development;	GO:0009536|plastid;
Aco018342	GO:0046872|metal ion binding;GO:0004222|metalloendopeptidase activity;	GO:0006508|proteolysis;	GO:0005739|mitochondrion;GO:0009507|chloroplast;
Aco019552	GO:0046872|metal ion binding;GO:0004222|metalloendopeptidase activity;	GO:0006508|proteolysis;	GO:0005739|mitochondrion;GO:0009507|chloroplast;
Aco001637	GO:0005488|binding;	GO:0006355|regulation of transcription, DNA-templated;GO:0048580|regulation of post-embryonic development;	GO:0043231|intracellular membrane-bounded organelle;
Aco007973	GO:0003677|DNA binding;GO:0046983|protein dimerization activity;	GO:0045892|negative regulation of transcription, DNA-templated;GO:0010150|leaf senescence;GO:0009734|auxin-activated signaling pathway;	GO:0005634|nucleus;
Aco009779	GO:0003677|DNA binding;	GO:0045892|negative regulation of transcription, DNA-templated;GO:0080167|response to karrikin;GO:0010073|meristem maintenance;GO:0010358|leaf shaping;	GO:0005634|nucleus;
Aco008955	GO:0005488|binding;	GO:0050794|regulation of cellular process;GO:0009725|response to hormone;GO:0006351|transcription, DNA-templated;	_
Aco012988	GO:0003677|DNA binding;GO:0046983|protein dimerization activity;	GO:0006355|regulation of transcription, DNA-templated;GO:0009734|auxin-activated signaling pathway;	GO:0005634|nucleus;
Aco011886	GO:0005488|binding;	GO:0050794|regulation of cellular process;GO:0009725|response to hormone;GO:0006351|transcription, DNA-templated;	_
Aco013227	GO:0003677|DNA binding;GO:0003700|sequence-specific DNA binding transcription factor activity;	GO:0006355|regulation of transcription, DNA-templated;	GO:0005634|nucleus;GO:0005667|transcription factor complex;
Aco016654	_	GO:0006351|transcription, DNA-templated;	_
Aco013950	GO:0005488|binding;	GO:0048437|floral organ development;GO:0006351|transcription, DNA-templated;GO:0080090|regulation of primary metabolic process;GO:0048438|floral whorl development;GO:0009889|regulation of biosynthetic process;GO:1901700|response to oxygen-containing compound;GO:0048827|phyllome development;GO:0009755|hormone-mediated signaling pathway;	_
Aco017701	_	GO:0009987|cellular process;	_
Aco014831	GO:0005488|binding;	GO:0050794|regulation of cellular process;GO:0009725|response to hormone;GO:0006351|transcription, DNA-templated;	_
Aco018978	GO:0005488|binding;	GO:0009725|response to hormone;GO:0009987|cellular process;GO:0048731|system development;	_
Aco020108	GO:0003677|DNA binding;GO:0046983|protein dimerization activity;	GO:0006355|regulation of transcription, DNA-templated;GO:0009734|auxin-activated signaling pathway;	GO:0005634|nucleus;
Aco029197	GO:0046983|protein dimerization activity;GO:0043565|sequence-specific DNA binding;	GO:0010047|fruit dehiscence;GO:0010150|leaf senescence;GO:0006355|regulation of transcription, DNA-templated;GO:0009734|auxin-activated signaling pathway;GO:0009737|response to abscisic acid;GO:0009911|positive regulation of flower development;GO:0010227|floral organ abscission;GO:0048481|ovule development;GO:0008285|negative regulation of cell proliferation;	GO:0005634|nucleus;
Aco006706	GO:0003677|DNA binding;GO:0003700|sequence-specific DNA binding transcription factor activity;	GO:0045892|negative regulation of transcription, DNA-templated;GO:0048573|photoperiodism, flowering;	GO:0005634|nucleus;GO:0005667|transcription factor complex;

## Sheet:  Table S8
Table S7. The primers of qRT-PCR
Primer name	Primer sequences	Primer name	Primer sequences
qAco012003-F	GTTCCAACGTAATCCGTCCTG	qAco020809-F	AGGCTGCTGATTCTTCGCAAA
qAco012003-R	CTCATCCACCAGAGCACCT	qAco020809-R	GATCCCTTTGAAGCCGACCTG
qAco012957-F	AAGCACAAGATGAAGTTGTTCC	qAco021545-F	AGAGAAAACCCTGCATTGTGA
qAco012957-R	TCGCTTCAAGTAACGGTCCC	qAco021545-R	CCAGCACTTACAACCGGAA
qAco019552-F	ACGGCATCTTCGACAATGACC	qAco013196-F	CAGGAATCGACGAACCATGC
qAco019552-R	AGTACCACAGTGCCTTAACCC	qAco013196-R	GGTCTCCGATGTAGTTCACCT
qAco014401-F	CAAACATCCCTCTTCGACCAC	qAco010323-F	GAACTTCTCTCTTCCCGCATC
qAco014401-R	TTGAGCCTCTTCCCATGACA	qAco010323-R	CCATTCTTTAGTTGCCGCTGA
qAco004938-F	AAGAAGAACGATCCGCCAGT	qAco001637-F	CCTCATGAATACCAAAGGCTCT
qAco004938-R	GGTTTTGCATCGTCCTCGCTA	qAco001637-R	CGGCTTCAAAATCATACTGCTC
qAco005629-F	AAACGCTGCCAGTATATGTCC	qAco009779-F	AGCTCCTACAACCATTACCAC
qAco005629-R	CGGGAACCTCAGCATATATGACC	qAco009779-R	GCTGTTTCGGAATCACTAGCC
qAco000403-F	TGTGCCGAGTCCTACAGCAA	qAco012988-F	AACCTTTCCCATGTACCCCTC
qAco000403-R	CTCTCCAAAAGCTAGCCGGTA	qAco012988-R	GTTTCCCTCTCCAGCAACACC
qAco025804-F	ATAAGCCAATTTCACCGACTCC	qAco018061-F	TCTACCCCACCATCTCAAGCA
qAco025804-R	AGCTTGATCACGGTCTTATCCTG	qAco018061-R	TAGCCCTCTGAAAGTTCCCGAA
qAco023558-F	AAAGCTGCCCATTCCTCGTC	qAco018978-F	TCCCCACTGATGATCCAACCA
qAco023558-R	TCACGCCAGCCATTGTCGAA	qAco018978-R	ATTGTATCGGCTGAATCTGCT
qAco026955-F	GATTCCTCGACCGATTGCTG	qAco025401-F	TGGTAGCACAGTACACGACA
qAco026955-R	CAGCCATTGTCGAAGTACAGT	qAco025401-R	ACAACTTTGGGAGCTACGAT
qAco018342-F	AGCTTTTGTTGAGCATACCGAA	qAco023559-F	ACGGATAAATCAGCGACGAAG
qAco018342-R	ATTGTCCATATGTTGCCACGAG	qAco023559-R	CGCTGAACTGACCATGTGACC
qAco012568-F	TATGAAGAACAAGCCCGTGCC	qAco026956-F	GAGGGCAATCGAGACGACGAA
qAco012568-R	CAGAACCTTGACGGAAGACCA	qAco026956-R	ATGTGCCAAAATTTGCCGAGA
qAco025795-F	CAGCAAAGACGAGGAACCTG	qAco004015-F	TCTCAGATCGACCGTATGCTT
qAco025795-R	TTGTTGCTCTTCTCCACCGAT	qAco004015-R	TTCATCCCCTTCTTCGTCCAC
qAco003358-F	TTACGGGGACACAACTAGCTC	qAco013950-F	GGACAGCCTATACTCACCGAAC
qAco003358-R	CCAAACAGCCTGCAACCAC	qAco013950-R	CCTCCGAGTCCATGAACAC
qAco006706-F	GAACTTCCGCCCGCTGTCC	qAco017328-F	TGAAAGTCCGGCAACCAC
qAco006706-R	TTCCGCAGCATGTCGACGAT	qAco017328-R	CCCTTATTTCCCATACCACC
qAco007973-F	GCCTGCACCAAGGAATAAACGA	qAco017701-F	AGTCACCATGGCGTATGCTT
qAco007973-R	CACCAAAGCCGATTGATCCAG	qAco017701-R	GGGCGTCAATGACTAATTCCAC
qAco008426-F	CAGTTTCCAATCCGTGGTCA	qAco021382-F	ATCAAATCCGCCAACTCAAGC
qAco008426-R	TGTGCTTCCATCTTGATCCACT	qAco021382-R	CGCTCGTTGATACAATCACCT
qAco008955-F	CCGTAAAGTTCTTGGCCGAT	qAco025803-F	GCCACAGTTTGTGAAAGTGC
qAco008955-R	TCGTCCTCATTGCAGTAGTTCG	qAco025803-R	CCCTTCTCAATTTCCTAAGCCAT
qAco011198-F	AATCTCCATGGCGTATGCTTC	qAco029197-F	AGCCTTCATCAGCTCAAGGT
qAco011198-R	TCAAGCACCTTCCACTTCGTT	qAco029197-R	TGATTTCTGCCGTGTTGCTT
qAco011464-F	CGTGCTAACTGATGACGTTCC	qAco030007-F	CCGCTTCGTGAAACGCAAC
qAco011464-R	TAGCTGAAGAACTCGTGTCC	qAco030007-R	CAGCAACAGTAACCCTTCCG
qAco011886-F	CTTCTGCACCAAGTAGTGTCC	qAco030008-F	AACTGCCGCCTCATCAGC
qAco011886-R	GGCTAACACCAAAGAGATCCTG	qAco030008-R	CGGCAGTTCATTGGCATTAAG
qAco012234-F	GGTCGCCAATTACAACACCT	qAco031044-F	CCCACCCTGAAACCGACGAG
qAco012234-R	TGGTATAAGTCCGCATTCGTT	qAco031044-R	GCAGCATCCTGGAGAACCAC
qAcEF1-F	GATTCGTCAAGATGGTTCCTACTA	qAcEF1-R	CTTCTTCTCGACACTCTTGATAAC
